# Supplementary material for: Mesoporous Bioactive Glasses Incorporated into an Injectable Thermosensitive Hydrogel for Sustained Co-Release of Sr2+ Ions and N-Acetylcysteine
Source: Pharmaceutics. 2022 Sep 7;14(9):1890. doi: 10.3390/pharmaceutics14091890 (PMC9504849; doi:10.3390/pharmaceutics14091890)
Supplement: Supplementary file 1 [file pharmaceutics-14-01890-s001.zip]

Archive with 1 entries (1 files):
- pharmaceutics-1854610-supplementary.pdf
